# Supplementary material for: Healthcare demand in response to rabies elimination campaigns in Latin America
Source: PLoS Negl Trop Dis. 2019 Sep 26;13(9):e0007630. doi: 10.1371/journal.pntd.0007630 (PMC6762069; doi:10.1371/journal.pntd.0007630)
Supplement: S3 File — is a Microsoft Excel file that contains all and only the data used in the analysis. The first row of the data file provides the variable abbreviations consistent with their use in the article (except without the use of superscripts). (XLS) [file pntd.0007630.s003.xls]

## Sheet: Sheet1
country	year	V	Rd	Eh	P	Rh	D	Hu	Hr	I	X	O
Brazil	1995		641	362814	203937	31		125958	36338.2	11072.5	524.479	203.181
Brazil	1996		1058	392586	229754	25		129130	35782.9	11137.3	553.528	226.949
Brazil	1997		945	404383	240678	25	15963.6	132441	35104.1	11334.6	571.858	218.212
Brazil	1998	13764.9	1746	394941	210003	28	16179	135764	34406.8	11197.5	559.86	214.817
Brazil	1999	14262.8	970	413874	214869	25	16394.8	139064	33695	11081.4	592.551	227.677
Brazil	2000	14931	761	418387	268326	26	20104.5	142320	32968.1	11370.7	633.748	240.524
Brazil	2001	16286.8	511	447684	264106	21	20352.5	144961	32789.7	11369	661.784	239.049
Brazil	2002	16544.6	457	304378	180821	10	18887.2	147508	32643.4	11560	676.787	234.248
Brazil	2003	17380.1	179	243921	219600	17	19886.6	150006	32476.3	11542.6	670.826	233.652
Brazil	2004	17605.2	104	466224	206945	5	19740.9	152448	32290.4	12058.3	731.483	242.746
Brazil	2005	18513.9	93	461778	222604	1	21011.4	154831	32086.2	12299.4	899.498	330.249
Colombia	1995		83	18887	2880	9		26402.6	11039.4	8442.85	415.93	158.322
Colombia	1996		64	17310	1836	3		26950.9	11098.1	8478.95	513.702	166.23
Colombia	1997		144	15435	1568	5	4006.41	27494.7	11150.7	8634.47	583.905	188.285
Colombia	1998	2453.47	106	20206	1468	0	4082.68	28035.5	11198.6	8553.38	569.741	137.592
Colombia	1999	1347.23	110	26895	1236	3	4158.9	28577.1	11242.2	8073.37	542.584	100.178
Colombia	2000	2223.31	66	27253	2039	1	4229.3	29121.2	11282.8	8308.22	388.968	47.5375
Colombia	2001	1732.56	37	23500	846	0	4384.34	29667.8	11321.1	8327.07	402.341	50.6458
Colombia	2002	2036.78	13	21836	1066	0	4295.69	30216.1	11356.4	8415.76	392.709	43.3144
Colombia	2003	1933.29	5	13652	3473	1	4354.34	30764.3	11387.8	8625.25	428.882	34.958
Colombia	2004	1889.24	11	22018	1007	0	4190.94	31310	11414.2	8963.6	415.286	60.2446
Colombia	2005	2351.28	4	28090	1661	0	4175.59	31850	11435.6	9263.73	479.711	81.5807
Dominican Republic	1995		14	15333	1703	1		4545.72	3346.7	6188.76	237.61	129.339
Dominican Republic	1996		20	15042	1779	3		4691.97	3337.14	6517.23	245.216	139.765
Dominican Republic	1997		36	17050	1652	1	817.066	4838.65	3324.82	6923.04	278.413	137.365
Dominican Republic	1998	57.225	28	13585	1720	0	817.151	4986.29	3310.09	7289.71	305.949	139.544
Dominican Republic	1999	225.329	36	15460	2523	0	847.489	5135.52	3293.59	7656.73	339.68	150.221
Dominican Republic	2000	35.746	31	15192	2020	0	855.36	5287.08	3275.55	7963.71	376.532	162.231
Dominican Republic	2001	40.543	43	17161	2607	0	894.217	5440.57	3256.55	7982.4	365.87	163.624
Dominican Republic	2002	238.336	71	24058	3689	2	888.382	5596.22	3236.06	8315.21	400.43	174.136
Dominican Republic	2003	50.973	26	19075	3067	1	910.467	5792.81	3174.95	8168.85	383.579	174.96
Dominican Republic	2004	89.499	31	10159	1003	1	893.017	6007.52	3095.47	8153.07	304.28	158.675
Dominican Republic	2005	98.075	38	13408	1469	0	964.889	6222.79	3014.77	8778.49	336.644	170.747
Mexico	1995		1261	87951	17825	31		68999.4	25046.2	12669.9	377.9	212.208
Mexico	1996		852	96698	17124	22		70492.9	25194.5	13184	362.172	205.067
Mexico	1997		521	96954	17678	23	14058.2	71919.4	25362.3	13870.9	398.226	211.35
Mexico	1998	12644.2	394	97851	16957	15	14439.9	73311.7	25509.8	14296.8	424.641	219.907
Mexico	1999	13434.2	317	102718	18077	9	14564.9	74664.8	25635.8	14461.6	460.699	230.473
Mexico	2000	13722.2	244	118318	18438	4	15305.4	76007	25712.7	15015.2	499.791	254.603
Mexico	2001	14893.5	103	123348	15367	7	18172.6	77346.7	25720.4	14729.1	542.782	284.574
Mexico	2002	16233	105	117786	15376	3	18919.8	78647.6	25708	14566.5	573.522	305.288
Mexico	2003	15983.9	57	111312	15468	1	21770.7	79950.8	25689.6	14594	655.284	360.125
Mexico	2004	13145.2	36	111022	15940	0	13356.9	81313.4	25682.1	15028.1	703.418	373.858
Mexico	2005	14794.1	125	110480	14962	8	15122	82773	25699.2	15273.1	750.377	401.312
Nicaragua	1995		22	10251	3305	0		2469.11	2143.12	2948.1	140.106	49.1327
Nicaragua	1996		37	11479	1374	1		2527.84	2172.94	3076.07	147.156	59.3234
Nicaragua	1997		28	12351	979	0	522.607	2585.55	2201.09	3140.72	125.647	62.6653
Nicaragua	1998	268.771	4	11524	922	1	603.118	2642.06	2227.56	3201.79	138.262	68.773
Nicaragua	1999	249.921	3	11489	984	1	622.558	2697.37	2252.29	3371.65	139.641	72.4092
Nicaragua	2000	442.719	0	12014	1221	0	612.972	2751.52	2275.28	3456.08	148.443	63.3039
Nicaragua	2001	231.495	1	12392	1019	0	612.972	2804.19	2296.56	3506.82	150.33	63.3217
Nicaragua	2002	29.686		12512	1097	0	538.328	2855.62	2316.11	3484.76	164.812	74.8671
Nicaragua	2003	221.492		12049	856	0	685.367	2906.33	2334.55	3525.47	182.014	70.0359
Nicaragua	2004	205.029	0	11029	684	0	663.41	2957.24	2352.46	3664.62	194.713	80.0099
Nicaragua	2005	171.798	0	10315	820	0	646.565	3008.82	2370.51	3772.1	206.382	82.3356
Peru	1995		404	56631	10352	21		17055.7	6983.02	6226.25	200.847	79.7734
Peru	1996		309	69256	10156	19		17445.3	6995.77	6295.16	208.699	82.3348
Peru	1997		295	75520	8205	12	2437.1	17825.6	7001.83	6598.59	216.512	89.636
Peru	1998	2425.38	150	75711	7167	9	2480.08	18198.2	7001.5	6475.63	223.351	81.6014
Peru	1999	2464.9	76	86684	6588	9	2523.22	18565.4	6995.87	6479.47	246.586	85.837
Peru	2000	1989.44	54	99595	7527	4	2687.22	18928.7	6986.13	6563.27	248.967	90.6498
Peru	2001	1946.79	36	95092	6193	2	2824.03	19288.4	6972.92	6516.69	261.059	93.1526
Peru	2002	719.333	17	83368	5289	1	3018.57	19645.2	6956.28	6784.22	273.397	95.7218
Peru	2003	1634.98	8	80911	5389	2	3224.41	20001	6936.74	6978.57	267.097	86.4739
Peru	2004	1726.43	19	71369	4462	8	3267.02	20357.8	6915.39	7234.49	282.222	99.6749
Peru	2005	1526.2	8	75057	5864	8	3169.18	20717.2	6893.22	7595.27	316.294	105.373
Venezuela, RB	1995		171	37609	5711	5		19135.5	3053.16	15323.5	605.997	372.56
Venezuela, RB	1996		160	43121	5308	4		19616.1	3033.98	14981.6	525.841	337.669
Venezuela, RB	1997		108	35040	4232	5	2634.52	20096.6	3013.57	15618.8	478.694	287.212
Venezuela, RB	1998	505.837	90	44866	4616	0	2688.32	20578	2991.44	15359.5	521.096	318.52
Venezuela, RB	1999	641.085	95	53941	5182	2	2743.93	21060.4	2968.26	14166.5	540.246	297.408
Venezuela, RB	2000	623.04	56	47775	6515	1	2959.94	21544.8	2943.5	14413.1	560.703	278.732
Venezuela, RB	2001	555.568	82	49764	6964	1	3019.34	22030.3	2918.22	14627.4	617.838	307.23
Venezuela, RB	2002	820.696	88	45965	549	0	3741.71	22470.9	2937.75	13090.6	531.58	272.407
Venezuela, RB	2003	386.838	101	53055	3178	2	2921.31	22888.5	2980.05	11860.7	491.468	257.648
Venezuela, RB	2004	606.227	142	57853	8305	5	3019.87	23305.4	3021.84	13785.2	568.652	276.961
Venezuela, RB	2005	776.015	76	55808	8445	0	3074.77	23720.9	3063.3	14948.1	625.112	294.836
